# Supplementary material for: Quantitative evaluation of tissue stiffness around lesion by sound touch elastography in the diagnosis of benign and malignant breast lesions
Source: PLoS One. 2019 Jul 18;14(7):e0219943. doi: 10.1371/journal.pone.0219943 (PMC6639001; doi:10.1371/journal.pone.0219943)
Supplement: S1 Data — (XLSX) [file pone.0219943.s001.xlsx]

## Sheet: 1mm
lesion（1mm）	Max（OB1）	Mean(OB1)	Min(OB1)	SD(OB1)	Max（OB2）	Mean(OB2)	Min(OB2)	SD(OB2)	pathology(0=benign 1=malignant)
1	45.6	16.38	6.23	7.96	83.4	24.06	6.12	14.39	0
2	44.67	17.14	6.22	7.21	83.4	24.42	5.86	14.71	0
3	31.34	12.93	4.05	7.39	41.62	13.16	3.38	7.48	0
4	29.98	7.33	1.21	4.18	19.53	6.44	2.89	2.15	0
5	86.19	27.25	1.35	16.91	69.37	19.48	3.52	9.98	0
7	108.39	20.29	5.04	13.17	72.05	27.91	7.7	11.64	0
8	36.95	13.35	4.15	8.07	75.13	38.29	14.26	12.34	0
11	86.3	30.8	2.05	16.81	302.39	39.92	3.57	36.18	0
13	73.74	35.67	16.09	14.11	84.42	34.11	10	16.66	0
14	71.24	30.89	8.48	16.53	79.18	37.86	9.34	20.6	0
15	34.51	11.02	4.27	5.19	35.1	11.76	3.19	7.3	0
17	29.93	12.42	0.04	6.72	50.47	19.47	4.57	8.58	0
18	69.56	19.07	5.47	13.07	32.12	15.81	4.13	6.8	0
19	73.28	24.96	3.65	16.08	83.11	25.55	5.39	16.11	0
20	73.28	24.96	3.65	16.08	83.11	25.55	5.39	16.11	0
21	88.13	25.34	7.29	14.97	91.19	23.43	6.64	14.92	0
22	185.97	46.08	3.55	39.98	132.37	31.67	3.44	29.58	0
23	55.87	14.85	3.37	9.35	37.15	13.87	3.47	7.01	0
24	43.95	13.32	2.96	7.03	34.25	12.85	2.61	5.75	0
25	58.75	21.56	0.86	12.55	51.57	17.68	0.06	9.81	0
26	77.89	20.62	4.9	17.56	42.77	17.52	6.76	8.71	0
27	42.23	17.13	4.09	7.08	49.64	15.91	2.98	8.36	0
28	92.77	29.5	4.57	20.6	75.26	29	8.51	14.06	0
29	60.17	23.58	1.18	13.57	124.48	29.24	6.88	17.35	0
31	122.74	22.99	0.65	15.83	32.98	9.78	2.25	4.19	0
33	58.3	18.28	4.68	11.2	31.05	14.28	3.35	5.45	0
34	55.95	13.41	1.43	6.61	50.14	13.67	5.17	7.24	0
35	79.84	26.67	8.48	12.45	78.67	22.73	1.04	11.27	0
36	69.46	17.69	5.23	7.38	36.86	12.48	0.91	5.61	0
37	74.95	26.86	2.32	16.37	132.77	23.21	7.44	19.12	0
40	69.55	36.64	16.37	11.83	74.01	39.96	14.99	13.36	0
41	80.22	24.63	4.81	12.76	67.73	23.86	0.79	16.85	0
42	71.48	24.67	0.38	17.83	78.3	29.91	5.17	16.74	0
43	51.83	16.02	4.48	8.09	55.52	12.94	3.22	8.09	0
44	59.97	20.85	3.15	11.6	92.39	24.51	5.44	14.42	0
45	30.09	11.87	1.94	5.06	35.54	10.86	4.42	3.85	0
48	117.09	44.14	1.38	20.13	132.91	43.37	1.38	21.42	0
50	29.35	12.29	6.06	5.48	18.59	10.9	6.07	2.73	0
51	37.36	11.58	0.21	6.06	31.4	13.2	6.65	5.06	0
52	44.9	23.26	10.75	6.28	56.36	25.17	13.16	6.85	0
53	25.43	10.08	4.48	3.52	20.84	12.8	4	4.31	0
54	69.04	15.74	4.53	9.32	33.18	14.45	4.65	6.52	0
55	39.23	11.72	4.05	7.85	23.56	10.31	4.53	3.96	0
56	29.66	10.41	4.44	4.76	27.47	12.48	3.34	5.75	0
57	66.32	22.51	5.04	15	66.68	23.2	5.3	15.11	0
58	85.24	29.22	6.87	14.96	74.05	29.76	6.8	15.95	0
59	30.11	11.74	3.73	4.86	41.5	13.46	5.41	6.65	0
60	30.47	13.38	3.02	5.59	35.95	14.1	4.98	5.45	0
61	56.18	19.22	9.87	6.86	43.97	20.81	9.65	7.06	0
62	46.15	21.59	7.48	7.22	51.79	23.32	11.91	8.27	0
63	78.3	22.98	2.48	14.31	61.99	21.14	4.68	12.1	0
64	68.04	21.52	4.78	11.84	55.87	23.16	8.71	8.96	0
65	54.59	27.22	12.5	10.84	58.67	29.52	7.53	10.78	0
66	94.56	23.18	5.06	18.28	76.75	28.36	8.77	15.19	0
67	96.29	51.73	20.42	14.48	89.66	49.53	17.76	15.89	0
68	76.49	33.61	8.56	16	94.24	40	12.72	18.59	0
69	86.61	25.51	4.38	17.23	86.61	24.35	4.21	16.6	0
70	44.48	19.5	6.97	8.31	35.98	16.13	4.85	6.06	0
71	30.08	10.6	4.21	4.74	46.54	12.06	3.38	8.01	0
72	117.62	52.02	13.18	20.15	110.08	51.37	15.89	18.19	0
74	236.14	42.29	7.97	33.77	139.35	32.11	5.06	19.16	0
75	26.62	14.78	7.97	4.76	26.98	16.56	8.89	3.98	0
76	79.52	37.43	18.93	14.55	86.39	35.49	12.29	18.64	0
77	257.5	47.59	4.6	44.79	135.88	34.87	5.75	25.21	0
78	169.32	36.46	3.7	28.55	160.77	31.91	1.84	23.53	0
79	207.94	39.22	5.16	34.42	202.05	45.26	4.51	43.35	0
80	82.92	30.71	11.54	16.92	69.33	27.72	11.44	12.11	0
81	280.7	44.71	10.36	32.62	178.01	55.09	8.94	31.72	0
82	59.97	27.98	7.71	11.01	54.59	26.84	9.09	9.31	0
83	30.96	14.81	3.95	5.76	33.76	16.28	4.57	6.55	0
84	32.64	18.03	8.8	4.26	42.64	18.99	6.99	7.71	0
85	94.91	26.67	4.04	17.49	73.88	30.15	7.32	13.65	0
86	71.46	20.92	5.75	13.5	36.61	19.21	4.97	8.69	0
87	75.6	22.48	7.97	12.76	88.46	24.53	9.38	13.9	0
88	72.28	23.67	3.66	14.31	74.53	21.51	4.23	14.25	0
89	35.71	15.69	3.5	7.56	49.86	17.83	5.54	9.05	0
90	138.14	34.61	5.38	27.53	172.69	47.39	6.4	39.78	0
91	167.76	43.57	10.83	25.28	229.33	40.72	7.71	29.59	0
92	82.8	26.13	6.22	14.41	76.58	22.02	4.56	14.65	0
93	43.92	15.89	3.18	9.68	49.78	15.57	2.96	9.5	0
94	169.31	46.79	9.92	32.48	144.25	33.74	6.77	21.99	0
95	217.9	41.73	0.05	41.76	83.22	27.94	0.37	17.64	0
96	113.99	32.89	0.63	21.08	212.29	52.83	2.41	38.47	0
97	104.27	32.47	5.33	17.87	121.34	36.34	4.98	20.41	0
98	197.61	48.01	4.24	35.59	197.61	45.69	4.82	35.37	0
99	78.07	38.64	8.45	17.51	91.57	38.92	8.45	19.82	0
100	39.76	15.23	4.81	7.44	31.92	15.22	7.04	4.99	0
101	49.49	21.96	9.02	8.21	45.83	24.36	10.47	8.49	0
102	92.79	26.85	4.89	16.19	107.84	30.04	5.67	19.84	0
103	221.88	47.54	3.75	35.87	256.85	36.47	0	29.76	0
104	220.08	46.86	6.47	34.83	190.71	49.47	2.8	40.3	0
105	39.47	20.11	7	6.38	51.82	22.66	8.35	8.1	0
106	62.97	30.72	11.65	11.22	85.17	34.76	10.66	14.37	0
107	124.09	25.88	4.99	22.35	95.47	29.37	1.91	17.51	0
108	172.79	29.93	0.82	29.69	167.76	38.59	4.77	29.97	0
110	107.52	26.41	0.04	20.79	151.27	34.63	0.43	27.33	0
111	295.25	52.76	8.06	37.33	232.37	41.12	0	35.58	0
113	225.77	35.59	1.21	26.71	225.77	36.05	1.21	26.58	0
114	32.51	13.82	6.73	4.77	22.51	12.49	6.9	3.45	0
115	41.78	19.09	11.19	6.03	42.76	22.51	8.76	7.15	0
116	65.67	19.81	2.44	10.53	85.22	29.31	6.63	14.61	1
117	41.06	15.03	5.77	7.87	51.43	14.77	4.83	7.61	1
118	54.27	19.05	4.86	11.41	51.6	16.52	4.98	9.24	1
119	38.1	9.57	3.68	5.02	19.68	8.6	3.46	3.31	1
120	206.16	42.47	0.12	33.41	133	36.96	0.05	23.2	1
121	218.93	58.16	15.89	33.19	213.59	36.14	7.46	28.14	1
122	120.68	26.35	3.69	16.59	145.47	33.91	5.06	21.21	1
123	169.96	33.89	10.03	19.89	228.31	42.52	9.67	31.1	1
124	207.94	39.12	11.21	25.12	147.94	34.84	8.75	19.96	1
125	262.35	69.27	10.69	40.36	362.62	58.46	7.06	45.05	1
126	210.11	28.44	3.97	26.41	123.63	30.47	5.67	21.29	1
128	69.83	18.97	5.27	10.9	40.49	14.86	1.54	8.1	1
129	60.21	17.76	4.5	12.94	84.36	15.58	3.19	11.44	1
130	148.55	36.71	0.73	22.62	127.17	45.57	1.43	21.73	1
133	129.31	43.66	1.65	26.01	185.9	45.35	7.17	33.31	1
134	73.57	24.31	8.36	13.7	72.47	26.44	9.39	14.66	1
135	53.22	12.16	0.25	6.58	69.26	13.39	0	8.93	1
136	46.66	15.95	6.64	7.88	36.94	15.51	6.68	5.86	1
137	46.06	13.92	3.27	7.62	51.01	15.4	3.59	8.09	1
138	54.6	12.17	0.8	10.49	25.88	12.65	1.24	4.46	1
139	61.34	23.82	4.63	12.84	68.08	22.24	4.44	11.73	1
142	169.11	29.59	4.42	23.06	89.57	22.49	4.33	15.82	1
144	164.18	27.56	0.46	22.05	111.44	27.29	3.74	18.03	1
145	89.57	20.7	7.18	11.99	101.72	29.43	3.2	21.71	1
146	77.54	25.2	7.1	17.81	76.94	20.96	6.58	13.83	1
147	48.62	22.15	7.77	10.24	66.06	24.69	4.55	12.13	1
148	63.97	23.74	4.94	14.94	68.05	20.53	5.49	10.99	1
149	37.82	13.04	2.67	6.27	58.13	15.6	3.7	10.61	1
151	46.81	14.38	5.02	8.8	34.79	12.59	3.41	7.77	1
152	54.48	19.46	3.67	11.62	33.32	14.61	2.91	6.86	1
154	138.31	30.41	2.98	26.22	241.2	38.23	3.44	32.59	1
155	198.05	28.03	0.66	22.24	142.01	30.51	5.86	19.66	1
156	156.07	28.45	2.83	26.82	142.1	31.79	5.86	24.29	1
157	184.88	43.51	6.65	30.8	128.74	34.55	0.39	23.93	1
158	44.66	21.95	11.11	7.66	42.88	23.12	10.93	8.02	1
159	60.52	20.22	3.5	11.91	79.68	24.53	7.03	13.89	1
161	170.94	45.53	3.79	27.91	212.47	37.89	5.5	30.1	1
163	172.42	34.65	7.57	25.64	196.42	39.32	5.5	30.18	1
164	136.1	42.63	15.26	20.76	168.07	53.96	0.91	26	1
166	58.98	15.28	2.14	9.91	88.36	20.6	3.68	15.67	1
167	88.31	25.86	2.46	11.07	91.78	23.28	1.5	13.04	1
168	92.07	33.88	0.11	18.29	78.39	25.74	4.73	13.8	1
169	64.15	20.11	4.14	8.83	68.85	24.69	2.29	15.66	1
170	70.8	20.91	1.36	11.89	83.74	21.61	2	16.31	1
171	122.71	31.09	3.74	21.49	86.46	25.83	3.74	17.67	1
172	175.02	30.76	6.49	25.01	175.02	31.47	6.56	24.25	1
175	145.18	43.85	6.6	26.33	160.03	52.17	10.1	28.37	1
176	51.92	24.47	7.29	9.98	56.6	24.66	5.15	10.06	1
181	174.85	29.5	3.51	27.32	89.29	18.68	2.81	16.3	1
184	121.28	42.71	7.01	29.44	186.93	39.63	9.19	27.49	1
186	118.17	20.49	0.56	13.51	137.39	24.18	0.56	20.92	1
187	130.07	32.2	3.21	23.91	101.95	29.85	1.98	17.92	1
189	163.98	52.75	6.29	27.32	154.57	36.91	6.05	24.1	1
191	154.28	49.68	5.12	27.88	153.06	50.51	6.57	28.36	1
193	206.19	55.02	14.41	29.47	160.66	61.95	4.16	30.17	1
194	206.19	55.19	14.21	28.95	162.1	55.24	11.51	25.03	1
195	116.41	31.24	7.59	14.49	73.78	27.05	0.68	14.5	1
197	102.1	21.98	2.81	16.21	131.7	25.56	1.52	19.04	1
200	84.93	22.08	7.77	11.24	181.91	36.37	6.67	28.06	1
201	134.04	36.56	8.12	22.32	129.1	39.41	12.09	19.04	1

## Sheet: 2mm
lesion（2mm）	Max（OB1）	Mean(OB1)	Min(OB1)	SD(OB1)	Max（OB2）	Mean(OB2)	Min(OB2)	SD(OB2)	pathology(0=benign 1=malignant)
1	45.6	16.21	3.93	8.79	83.4	22.26	5.75	13.81	0
2	50.55	17.95	5.15	8.96	83.4	22.02	5.75	14.1	0
3	31.34	11.33	3.66	6.51	41.62	11.91	3.02	6.97	0
4	42.64	7.68	1.21	5.03	23.06	6.67	2.89	2.91	0
5	86.19	25.62	1.35	16.89	69.37	17.82	3.47	9.86	0
7	142.84	22.51	5.04	15.72	110.44	28.91	7.7	12.5	0
8	36.95	12.34	3.19	7.04	75.13	34.94	11.01	12.79	0
11	319.4	35.44	2.05	23.51	302.39	41.76	2.79	39.62	0
13	73.74	32.94	10.21	14.6	84.42	32.49	6.31	16.62	0
14	77.61	30.15	7.68	17.8	79.41	36.38	7.58	20.67	0
15	60.68	11.83	3.12	6.72	51.6	13.31	3.19	8.79	0
17	38.25	13.95	0.04	6.73	50.47	19.57	4.57	7.87	0
18	69.56	17.42	3.49	11.34	32.92	15.48	4.13	6.71	0
19	73.28	24.48	3.65	15.62	83.11	25.41	2.59	15.99	0
20	73.28	24.48	3.65	15.62	83.11	25.41	2.59	15.99	0
21	88.13	23.87	6.42	15.27	93.96	23.01	5.43	16.09	0
22	208.8	43.2	3.05	42.12	308.72	35.39	3.44	41.63	0
23	55.87	14.16	3.36	8.79	45.01	14.35	3.14	8.23	0
24	43.95	12.79	2.91	6.38	34.25	12.05	0.6	5.21	0
25	83.73	25.95	0.06	15.67	52.59	19.79	0	11.35	0
26	77.89	18.23	4.9	13.28	42.77	16.18	6.27	7.63	0
27	44.01	18.1	3.68	8.14	59.79	16.68	2.98	9.3	0
28	92.77	30.85	4.57	19.76	78.31	30.15	8.51	14.99	0
29	66.75	22.89	0.88	14.36	124.48	30.01	0.48	19	0
31	122.74	21.99	0.65	13.84	32.98	9.71	0.79	4.48	0
33	58.3	15.06	3.56	9.57	54.41	12.43	1.43	6.28	0
34	61.83	13.37	1.43	9.28	58.83	13.93	4.42	8.49	0
35	80.01	24.88	6.04	13.08	78.67	21.5	1.04	9.61	0
36	69.46	18.97	5.23	10.87	50.38	13.61	0.91	7.01	0
37	115.27	28.01	2.32	19.09	173.15	22.08	4.42	22.3	0
40	84.04	40.57	12.99	14.15	91.11	43.13	12.99	15.36	0
41	93.91	26.71	3.25	16.46	82.34	26.56	0.38	17.9	0
42	85.61	27.85	0.38	18.17	83.66	28.02	0.99	17.9	0
43	61.67	16.5	4.48	9.33	61.44	13.42	3.22	9	0
44	76.75	21.05	3.15	11.98	92.5	24.71	4.37	15.44	0
45	32.54	11.16	1.88	4.9	60.87	11.57	4.42	6.23	0
48	208.3	41.82	1.38	22.16	132.91	40.8	1.38	21.73	0
50	29.35	12.02	5.4	4.8	18.59	9.7	5.54	2.43	0
51	37.36	11.9	0.21	5.74	45.15	12.77	5.99	5.15	0
52	44.9	22.61	9.82	6.65	56.36	25.05	10.13	7.67	0
53	25.43	10.04	3.24	3.4	43.03	12.71	3.29	5.68	0
54	70.05	16.16	4.38	10.73	52.75	14.55	4.38	7.87	0
55	39.23	11.49	4.05	7.08	23.56	9.39	3.97	3.54	0
56	29.66	9.42	3.36	4.34	27.47	10.66	3.34	4.96	0
57	67.59	21	3.34	14.53	69.02	21.2	3.75	14.18	0
58	88.58	27.82	4.67	15.47	90.83	28.35	6.15	17.03	0
59	30.11	10.95	3.47	4.86	41.5	12.45	5.41	5.49	0
60	32.68	12.04	3.02	5.48	35.95	13.11	4.12	5.17	0
61	56.18	18.61	6.93	6.47	43.97	19.82	8.36	7.07	0
62	46.15	20.85	7.48	7.49	51.79	22.61	11.16	7.57	0
63	78.3	23.34	0.86	13.82	61.99	21.04	4.59	10.29	0
64	68.32	21.38	4.78	11.62	88.57	24.08	8.63	11.48	0
65	69.28	25.8	6.7	10.97	59.35	28.37	7.53	10.25	0
66	94.56	21.93	5.06	15.19	76.75	28.13	6.55	14.2	0
67	96.59	50.42	17.76	16.61	96.59	48.73	17.76	17.9	0
68	84.63	32.68	8.1	17.65	94.24	35.08	8.57	17.23	0
69	86.61	24.43	3.88	17.57	86.61	23.08	3.88	16.72	0
70	47.35	21.84	5.87	8.93	38.88	16.68	3.69	6.25	0
71	30.08	10	2.79	4.42	46.54	10.37	1.02	6.89	0
72	128.69	50.05	10.5	21.91	128.83	50.78	10.5	21.7	0
74	256.58	44.91	7.97	38.25	146.84	31.03	1.88	20.4	0
75	34.51	14.53	7.18	5.03	30.19	16.24	8.89	4.25	0
76	90.94	37.4	14.34	16.44	92.43	34.9	12.14	18	0
77	276.32	53.03	4.03	51.05	174.4	39.61	4.24	30.95	0
78	169.32	37.27	3.7	25.03	186.62	36.4	1.84	27.09	0
79	240.09	44.3	5.13	39.96	302.88	54.48	4.51	59.78	0
80	84.87	31.06	11.54	16.39	69.33	28.58	10.67	12.64	0
81	280.7	42.46	10.36	32.49	185.03	52.11	8.94	32.05	0
82	87.04	29.3	6.81	14.5	71.6	27.45	6.81	12.25	0
83	32.64	14.34	3.95	5.79	37.96	16.03	4.55	6.71	0
84	41.22	17.95	6.19	5.12	43.43	18.5	5.68	7.88	0
85	94.91	23.1	4.04	15.61	89.22	27.34	5.34	14.97	0
86	71.46	21.12	5.75	12.36	37.32	18.61	4.86	8.73	0
87	84.9	22.68	7.96	12.42	88.46	23.93	9.3	12.32	0
88	84.09	21.92	3.22	14.57	74.53	19.88	4.03	12.48	0
89	50.4	16.87	3.5	8.26	49.86	16.2	4.16	8.31	0
90	262.55	41.18	5.38	34.08	180.44	48.42	6.4	38.6	0
91	262.66	43.91	9.99	31.62	241.5	45.24	6.26	33.77	0
92	144.13	27.26	5.29	18.62	92.06	22.82	4.53	16.31	0
93	43.92	14.46	3.18	9.07	49.78	13.06	2.42	8.16	0
94	169.31	48.55	8.6	31.4	180.86	38.77	5.28	27.94	0
95	217.9	39.18	0.05	37.82	93.97	31.52	0.37	16.97	0
96	123.76	38.76	0.63	23.54	212.29	49.67	2.41	32.47	0
97	104.27	30.74	5.33	16.53	227.24	38.8	4.68	24.48	0
98	197.61	47.3	4.24	33.94	197.61	44.46	4.24	35.04	0
99	91.57	37.96	8.45	17.17	91.57	36.67	8.45	17.86	0
100	42.12	14.75	3.71	7.81	37.66	15.13	6.07	6.5	0
101	49.49	18.81	7.96	6.97	45.83	20.24	8.54	7.46	0
102	107.63	29.94	4.28	18.6	117.25	32.82	5.67	21.09	0
103	221.88	49.27	3.33	36.45	256.85	40.44	0	36.58	0
104	229.16	49.54	5.84	37.43	190.71	50.42	2.8	40.21	0
105	43.69	19.31	6.32	6.65	62.01	22.03	6.77	8.85	0
106	62.97	29.74	8.67	11.14	85.17	34.37	7.09	13.68	0
107	134.62	30.24	4.99	25.76	106.02	31.3	1.91	20.02	0
108	197.83	36.85	0.72	33.53	173.02	43.96	4.77	35.58	0
110	166.8	34.25	0.04	31.21	167.19	41.72	0.43	33.69	0
111	295.25	55.92	8.06	33.42	253.67	48.84	0	39.87	0
113	225.77	41.92	1.21	33.28	225.77	41.95	1.21	33.68	0
114	32.51	14.29	5.41	5.41	33.18	12.9	6.42	4.24	0
115	56.62	19.82	5.51	7.58	54.8	22.05	8.55	7.51	0
116	65.67	21.05	1.06	12.44	85.37	28.16	5.69	13.84	1
117	46.41	14.39	5.73	7.6	63.58	14.96	3.33	8.58	1
118	78.91	19.09	4.86	12.79	57.43	17.9	4.98	10.99	1
119	38.1	9.94	3.33	4.89	21.27	9.15	3.46	3.44	1
120	206.16	41.45	0.05	32.91	206.16	40.26	0.05	29.63	1
121	218.93	64.81	15.43	38.7	213.59	39	7.46	27.07	1
122	177.47	33.06	3.69	25.32	167.16	36.99	0	28.26	1
123	222.57	38.41	8.9	27.22	232.9	46.78	9.67	36.54	1
124	330.24	44.34	8.82	37.77	232.29	40.08	8.21	29.98	1
125	416.06	82.54	10.69	61.31	418.17	65.02	5.42	57.97	1
126	210.11	33.71	1.53	30.95	179.49	35.81	5.67	27.2	1
128	72.8	19	1.16	12.2	52.6	15.86	1.54	8.68	1
129	60.21	15.86	4.31	11.2	84.36	15.15	3.19	9.94	1
130	301.87	38	0.73	27.5	130.82	46.34	1.43	21.51	1
133	155.33	46.57	1.65	29.14	251.58	49.51	3.31	40	1
134	73.57	23.79	6.84	14.37	78.93	26.3	7.88	16.51	1
135	58.96	12.86	0.25	7.64	69.26	13.81	0	8.18	1
136	64.9	16.35	4.86	9.7	53.95	15.84	4.71	6.3	1
137	46.06	12.87	3.07	7.45	51.06	14.65	3.44	8.12	1
138	54.6	11.91	0.8	9.1	36	13.3	1.24	5.53	1
139	61.34	21.84	4.17	12.75	70.46	21.42	3.37	11.89	1
142	184.91	34.23	1.88	27.97	149.01	29.33	4.33	22.87	1
144	173.21	31.96	0.29	28.1	173.31	33.71	3.74	24.95	1
145	144.56	27.93	7.18	21.71	133.44	32.85	3.2	21.08	1
146	77.54	23.79	7.1	15.49	76.94	20.19	6.51	12.79	1
147	50.45	21.5	6.12	9.74	66.98	22.9	4.1	11.9	1
148	63.97	21.81	3.42	14.18	68.05	20.53	5.37	11.03	1
149	46.92	13.64	2.67	7.31	60	15.98	2.71	10.9	1
151	46.81	13.1	4	7.75	48.75	12.17	2.5	8.56	1
152	54.48	18.34	3.45	11.11	45.87	15.73	2.74	8.39	1
154	144.82	32.69	2.98	27.94	241.2	37.28	0.23	33.34	1
155	298.88	38.2	0.66	41.66	242.42	39.62	1.42	32.55	1
156	159.1	33.6	0.4	30.41	157.23	39	5.86	30.89	1
157	219.28	45.63	3.5	35.12	195.97	37.2	0.15	30.04	1
158	44.66	20.91	11.11	6.77	42.88	22.29	10.85	8.14	1
159	60.52	19.99	3.02	11.64	87.43	23.41	4.71	13.7	1
161	170.94	47.55	3.79	28.86	218.9	41.41	5.5	32.6	1
163	177.61	36.67	7.57	28.94	218.9	39.58	5.32	32.9	1
164	166.41	46.35	15.05	26.08	198.98	51.16	0.91	26.84	1
166	58.98	14.83	2.14	9.83	94.14	20.41	2.88	17.57	1
167	88.31	26.01	0.16	12.19	91.78	23.7	1.5	12.62	1
168	92.07	34.83	0.11	17	78.39	25.44	3.93	13.73	1
169	68.39	22.33	4.14	9.62	68.85	21.52	2.09	13.95	1
170	71.59	21.11	1.36	13.48	83.74	21.26	2	15.52	1
171	173.55	32.77	2.33	25.23	111.32	28.87	2.33	19.75	1
172	183.15	33.82	6.49	29.29	175.02	31.63	6.56	27.16	1
175	157.58	51.06	6.6	31.4	164.03	55.52	10.1	30.64	1
176	51.92	23.16	5.49	10.21	58.35	22.17	5.15	10.56	1
181	182.26	30.41	1.89	29.29	189.23	20.34	2.15	19.76	1
184	249.43	48.4	7.01	34.74	268.56	44.87	6.86	36.46	1
186	142.57	23.49	0.56	16.14	166.45	29.15	0.56	25.44	1
187	131.03	33.37	3.21	25.56	130.7	29.77	1.98	20.81	1
189	174.75	52.29	5.92	33.07	166.28	41.17	4.74	27.51	1
191	167.69	50.54	5.12	32.02	153.06	53.12	3.87	30.21	1
193	206.19	56.55	14.41	31.54	211.53	64.79	1.74	35.2	1
194	206.19	56.42	14.21	31.19	162.37	55.84	11.51	28.53	1
195	223.3	40.63	7.59	35.45	142.15	28.36	0.68	17.1	1
197	119.25	26.92	2.81	20.44	173.45	29.04	1.51	25.01	1
200	154.09	26.01	2.95	17.36	189.98	39.13	3.98	31.16	1
201	139.63	40.92	7.32	25.93	129.1	40.92	3.22	19.64	1

## Sheet: 3mm
lesion（3mm）	Max（OB1）	Mean(OB1)	Min(OB1)	SD(OB1)	Max（OB2）	Mean(OB2)	Min(OB2)	SD(OB2)	pathology(0=benign 1=malignant)
1	45.6	15.44	3.36	8.92	83.4	20.6	4.19	13.17	0
2	50.55	16.83	4.21	8.5	86.35	20.16	4.07	13.39	0
3	31.34	10.19	2.66	5.75	41.62	10.77	3.02	6.22	0
4	42.64	7.57	1.21	4.82	82.87	8.74	2.89	8.45	0
5	94.45	22.81	1.35	16.34	69.37	15.69	2.4	9.13	0
7	145.61	23.48	4.21	17.41	110.61	30.12	7.63	14.15	0
8	36.95	11.49	2.73	6.51	75.13	32.31	9.98	13.19	0
11	343.41	40.45	0.9	33.84	302.39	43.48	2.79	41	0
13	73.74	30.1	6.56	14.49	84.42	30.41	4.61	16.79	0
14	77.61	28.01	5	17.14	81.81	33.54	5.39	19.94	0
15	60.68	11.79	1.45	6.59	81.04	14.31	2.22	10.77	0
17	38.25	14.68	0.04	7.03	50.47	18.84	4.57	7.76	0
18	69.56	15.81	3.49	9.93	38.97	15.04	4.13	7	0
19	73.28	22.03	3.65	13.98	83.11	23.8	1.56	14.96	0
20	73.28	22.03	3.65	13.98	83.11	23.8	1.56	14.96	0
21	88.13	22.64	3.47	15.49	93.96	21.78	5.02	15.21	0
22	208.8	37.4	2.83	38.43	325.59	34.72	3.08	44.59	0
23	55.87	13.96	3.36	8.82	52.13	15.13	3.14	9.6	0
24	43.95	12.36	2.91	6.32	34.25	11.58	0.6	4.74	0
25	83.73	27.32	0.06	14.86	52.59	21.78	0	11.59	0
26	77.89	16.64	4.9	11.55	42.77	14.96	6.23	6.65	0
27	54.12	18.01	3.67	9.22	59.79	17.01	2.98	10.01	0
28	92.77	31.12	0.84	19.86	82.25	30.36	7.57	15.93	0
29	115.91	22.96	0.05	16.42	254.06	29.2	0.48	21.79	0
31	122.74	21.93	0.65	13.4	47.23	10.1	0.67	5.28	0
33	58.3	13.23	3.09	9.43	61.83	12.25	1.43	8.41	0
34	61.83	12.47	1.43	8.49	62.02	14.03	3.93	9.86	0
35	83.49	23.32	6.04	13.95	78.67	21.17	1.04	10.21	0
36	80.79	18.98	5.23	11.98	50.38	13.97	0.91	7.72	0
37	115.27	27.51	2.32	18.88	183.48	21.47	3.21	24.12	0
40	93.86	43.38	12.99	15.72	98.63	45.11	12.99	16.46	0
41	93.91	27.16	0.48	17.77	85.61	26.99	0.38	16.65	0
42	85.61	27.84	0.38	16.87	83.66	24.7	0.99	15.93	0
43	74.88	16.6	3.73	9.87	64.51	13.55	3.22	9.47	0
44	77.65	21.02	3.15	12.49	92.5	23.47	4.33	14.65	0
45	39.88	10.75	1.88	5.28	60.87	11.66	3.9	6.32	0
48	208.82	40.77	1.38	24.71	208.82	39.71	1.38	24.69	0
50	29.35	11.47	5.02	4.39	18.59	8.79	4.31	2.33	0
51	37.36	11.53	0.21	5.4	53.33	13.28	4.19	6.98	0
52	49.12	22.2	9.74	7.24	56.36	24.62	9.71	8.05	0
53	37.05	10.39	3.24	4.85	44.01	13.13	3.14	7.76	0
54	70.05	15.15	1.88	10.77	61.03	14.38	2.58	9.42	0
55	39.23	10.63	0.8	6.16	23.56	9.13	2.89	3.55	0
56	29.66	9.28	3	4.19	27.47	9.53	3.27	4.53	0
57	82.78	18.13	2.87	13.75	82.78	18.15	2.87	13.57	0
58	88.58	26.22	3.91	15.13	90.83	26.81	5.6	16.55	0
59	30.11	10.66	0.91	4.98	41.5	12.32	4.51	5.48	0
60	37.9	11.74	2.34	6.55	38.33	12.72	3.52	5.97	0
61	56.18	17.82	3.73	6.33	43.97	18.88	7.15	6.89	0
62	46.15	19.91	7.38	7.26	51.79	21.69	7.89	7.48	0
63	78.3	22.68	0.72	13.23	61.99	20.93	4.59	9.9	0
64	84.63	21.2	4.78	11.19	88.57	24.56	6.64	11.34	0
65	69.28	26.24	5.77	11.73	59.35	27.41	5.89	10.7	0
66	94.56	21.41	5.06	13.37	76.75	26.91	5.57	12.84	0
67	96.59	45.97	17.16	16.99	96.59	45.36	15.72	17.7	0
68	86.62	30.68	7.79	17.33	102.81	35.85	8.33	18.56	0
69	91.8	22.92	3.71	17.69	88.57	21.77	3.71	16.86	0
70	56.78	23.09	5.87	9.89	50.8	17.19	3.69	7.2	0
71	30.08	9.41	2.41	4.14	46.54	9.15	1.02	5.91	0
72	129.97	46.92	10.5	22.14	129.97	47.68	10.5	22.32	0
74	256.58	43.26	7.97	34.1	146.84	29.89	1.05	20.73	0
75	34.98	14.98	7.09	5.68	35.33	16.4	7.03	5.1	0
76	90.94	36.01	11.8	16.58	92.43	33.61	8.48	17.15	0
77	276.32	52.81	4.03	51.16	175.42	41.71	4.24	34.37	0
78	227.31	40.79	3.7	31.49	252.6	39.31	1.84	26.51	0
79	261.7	44.3	5.13	40.71	302.88	50.62	4.51	52.43	0
80	84.87	29.86	11.54	14.85	76.13	28.78	10.67	12.65	0
81	280.7	38.74	10.07	28.71	185.03	47.14	8.94	30.43	0
82	88.81	30.29	3.27	16.69	88.81	28.88	3.27	15.83	0
83	33.99	13.79	3.95	5.82	43.05	16.42	4.55	7.52	0
84	41.22	17.47	4.14	5.22	43.43	17.81	5.68	7.28	0
85	94.91	21.32	4.04	14.61	89.22	25.35	5.34	14.31	0
86	71.46	19.9	5.75	10.65	48.49	17.4	4.86	8.53	0
87	89.17	22.6	7.49	12.49	88.46	23.25	8.48	11.63	0
88	84.09	20.29	3.22	13.61	74.53	18.89	3.57	11.29	0
89	66.08	17.1	3.5	9.01	49.86	14.86	4.16	7.39	0
90	262.55	42.92	5.38	34.07	180.44	45.32	5.34	35.3	0
91	262.66	41.92	9.95	30.34	241.5	44.82	6.26	31.81	0
92	144.13	28.3	3.02	20.64	92.58	25.05	4.53	18.92	0
93	43.92	13.77	3.06	9.1	49.78	11.81	2.31	7.64	0
94	169.31	47.63	7.82	29.07	180.86	39.04	5.28	28.49	0
95	217.9	36.07	0.05	33.33	183.88	36.7	0.37	22.47	0
96	205.87	41.79	0.63	27.25	212.29	47.46	2.41	29.26	0
97	104.27	28.04	3.62	15.77	227.24	36.99	3.74	22.82	0
98	197.61	43.58	4.24	30.7	197.61	42.54	4.24	31.81	0
99	91.57	36.08	8.45	16.8	91.57	34.52	8.45	17.28	0
100	50.94	14.11	2.82	8.17	52.22	15.17	4.88	8.05	0
101	49.49	16.4	6.22	6.45	45.83	17.79	6.92	7	0
102	134.01	33.78	4.28	21.08	122.91	33.29	5.67	20.57	0
103	221.88	47.91	2.75	33.54	256.85	40.96	0	35.53	0
104	229.16	47.34	2.02	35.39	213.5	49.69	2.8	39.53	0
105	46.75	18.9	5.13	7.29	62.01	20.35	5.71	9.01	0
106	62.97	27.99	1	11.12	85.17	33.08	6.91	13.35	0
107	134.62	31.47	4.99	24.56	118.98	31.4	1.91	20.47	0
108	197.83	41.85	0.72	32.92	173.02	47.64	4.77	35.37	0
110	174.46	41.14	0.04	35.01	167.19	45.56	0.25	35.34	0
111	295.25	56.35	7.57	31.55	253.67	51.03	0	36.76	0
113	225.77	43.7	1.21	32.3	225.77	43.61	1.21	32.47	0
114	38.47	13.56	4.06	5.74	38.47	13.36	4.95	5.61	0
115	56.62	19.05	5.34	7.99	57.91	21.66	8.55	8.72	0
116	65.67	21.3	1.06	12.29	88.44	26.32	4.48	14.04	1
117	46.41	13.84	5.06	6.9	63.58	15.44	3.08	9	1
118	78.91	18.4	2.55	11.7	57.43	18.9	4.31	11.08	1
119	38.1	10.19	3.33	4.66	28.6	9.59	1.87	4.12	1
120	206.16	40.4	0.05	31.25	206.16	39.75	0.05	28.89	1
121	218.93	64.51	7.32	38.97	213.59	37.97	1.03	25.53	1
122	181.01	37.24	0.93	27.16	355.38	39.39	0	33.76	1
123	232.29	38.24	5.26	28.33	232.9	41.77	7.5	31.74	1
124	330.24	42.19	2.27	37.24	232.29	38.51	8.21	28.28	1
125	416.06	77.18	5.13	60.86	418.17	65.19	5.42	53.87	1
126	224.3	35.69	1.53	31.98	245.67	38.58	5.67	32.35	1
128	72.8	18.37	0.66	10.96	52.75	15.75	1.54	8.3	1
129	60.21	15.23	3.49	10.49	84.36	14.67	3.19	9.26	1
130	330.38	44.26	0.73	45.06	198.34	48.5	1.43	26.46	1
133	222.75	46.37	1.65	30.67	251.58	49.96	1.69	41.29	1
134	73.57	22.88	5.03	13.94	78.93	24.94	6.71	15.93	1
135	64.09	13.31	0.25	8.27	106.37	14.92	0	10.72	1
136	64.9	15.86	3.09	9.11	58.18	16.14	3.74	7.4	1
137	46.06	11.92	2.9	6.87	51.06	13.49	3.43	7.73	1
138	54.6	11.27	0.8	7.65	36.35	13	1.24	5.79	1
139	61.34	20.47	3.91	12.01	70.46	20.01	3.06	11.5	1
142	184.91	34.33	1.88	27.97	161.12	32.22	4.33	26.75	1
144	173.21	32.35	0.29	27.43	195.51	37.34	3.74	30.85	1
145	144.56	33.01	7.18	26.54	165.39	34.79	3.2	25.57	1
146	77.54	22.96	7.1	13.52	76.94	19.6	6.51	11.32	1
147	82.33	20.78	6.08	9.97	66.98	21.17	4.1	10.49	1
148	63.97	19.79	2.7	13.84	68.05	19.58	4.51	10.48	1
149	49.14	13.74	2.67	8.43	60	15.48	2.48	10.63	1
151	47.02	12.17	3.24	7.82	48.75	11.56	2.17	8.36	1
152	54.48	17.51	3.45	10.75	58.14	16.66	2.74	9.75	1
154	144.82	32.74	2.98	26.37	241.2	37.42	0.23	35.1	1
155	298.88	42.69	0.2	44.83	244.39	43.53	1.12	36.09	1
156	179.5	36.84	0.3	30.36	177.36	42.4	5.11	32.82	1
157	219.28	46.14	3.5	37.34	210.3	38.64	0.15	32.04	1
158	44.66	20.21	10.55	6.6	43.08	21.34	9.22	7.93	1
159	60.52	19.13	3.02	10.92	87.43	21.14	3.76	12.59	1
161	170.94	43.5	3.79	26.7	218.9	38.13	5.5	29.28	1
163	177.61	35.8	7.57	26.7	218.9	36.68	3.3	29.87	1
164	213.52	48.74	9.34	30.96	198.98	49.52	0.91	25.23	1
166	58.98	13.75	2.14	9.4	94.14	18.56	2.78	16.53	1
167	88.31	24.81	0.16	12.65	91.78	24.03	1.5	12.72	1
168	92.07	32.6	0.11	15.98	85.94	25	3.87	14.01	1
169	68.39	21.67	4.14	9.98	68.85	18.8	2.09	12.15	1
170	71.59	19.99	1.36	13.1	83.74	19.36	1.83	13.86	1
171	173.55	31.31	2.33	24.9	173.55	30.42	2.33	23.2	1
172	204.37	31.53	6.05	28.44	203.81	29.7	4.46	26.38	1
175	168.39	51.88	6.6	30.23	164.22	52.56	10.1	28.27	1
176	51.92	20.53	0.61	10.26	58.35	18.63	5.15	9.98	1
181	182.26	27.08	1.68	26.64	189.23	21.1	2.11	20.74	1
184	251.5	51.25	7.01	38.9	281.17	47.69	6.86	39.71	1
186	166.45	27.46	0.56	21.82	166.45	30.19	0.56	24.97	1
187	134.08	33.4	3.21	25.85	139.88	30.11	1.98	22.5	1
189	174.75	46.47	3.77	32.86	195.35	39.02	2.79	28.05	1
191	167.69	44.68	3.49	30.54	153.06	47.41	2.46	30.05	1
193	206.19	53.51	13.41	30.96	211.53	60.38	1.74	35.23	1
194	206.19	52.85	12.49	31.07	162.37	50.84	11.51	27.22	1
195	223.3	40.9	7.59	37.46	142.15	24.79	0.68	15.26	1
197	136.74	30.46	2.81	22.64	180.35	30.95	1.51	27.37	1
200	154.09	28.92	2.59	20.3	189.98	38.17	3.98	29.08	1
201	139.63	39.79	7.31	25.24	129.1	39.75	1.77	21.06	1
